# Supplementary material for: The Age-Related Course of COVID-19 in Pediatric Patients—1405 Cases in a Single Center
Source: J Clin Med. 2022 Dec 10;11(24):7347. doi: 10.3390/jcm11247347 (PMC9782360; doi:10.3390/jcm11247347)
Supplement: Supplementary file 1 [file jcm-11-07347-s001.zip]

Archive with 1 entries (1 files):
- jcm-2062863-supplementary.pdf
